# Supplementary material for: Repurposing FDA-Approved Agents to Develop a Prototype Helicobacter pylori Shikimate Kinase (HPSK) Inhibitor: A Computational Approach Using Virtual Screening, MM-GBSA Calculations, MD Simulations, and DFT Analysis
Source: Pharmaceuticals (Basel). 2025 Jan 27;18(2):174. doi: 10.3390/ph18020174 (PMC11858459; doi:10.3390/ph18020174)
Supplement: Supplementary file 1 [file pharmaceuticals-18-00174-s001.zip]

Archive with 1 entries (1 files):
- pharmaceuticals-3415959-supplementary.pdf
